# Supplementary material for: Anti-neoplastic characteristics and potential targets of calycosin against bisphenol A-related osteosarcoma: bioinformatics analysis
Source: Bioengineered. 2021 Jul 26;12(1):4278–88. doi: 10.1080/21655979.2021.1956401 (PMC8806932; doi:10.1080/21655979.2021.1956401)
Supplement: Supplemental Material [file KBIE_A_1956401_SM2049.zip]

Archive with 4 entries (3 files):
- suppl/
- suppl/Supplemental Table S1.xlsx
- suppl/Supplemental Table S2.xlsx
- suppl/Supplemental Table S3.xlsx
