# Supplementary material for: Anti-neoplastic characteristics and potential targets of calycosin against bisphenol A-related osteosarcoma: bioinformatics analysis
Source: Bioengineered. 2021 Jul 26;12(1):4278–88. doi: 10.1080/21655979.2021.1956401 (PMC8806932; doi:10.1080/21655979.2021.1956401)
Supplement: Supplemental Material [file KBIE_A_1956401_SM2049.zip › suppl/Supplemental Table S1.xlsx]

## Sheet: hubgene
Top 9 in network string_interactions (0.7).tsv ranked by Degree method
Rank	Name	Score	Protein Name	Symbol	Database
1	EGFR	10	Epidermal growth factor receptor erbB1	P00533	SWISS
2	ESR1	8	Estrogen receptor alpha	P03372	TCMSP\SWISS
3	HSP90AA1	6	Heat shock protein HSP 90-alpha	P07900	SWISS
3	MAPK14	6	Mitogen-activated protein kinase 14	Q16539	TCMSP
5	ESR2	5	Estrogen receptor beta	Q92731	TCMSP\SWISS
5	AR	5	Androgen receptor	P10275	TCMSP
7	BRCA1	4	Breast cancer type 1 susceptibility protein	P38398	Superpred websever
7	PTGS2	4	Prostaglandin G/H synthase 2	P35354	TCMSP
7	CYP19A1	4	Cytochrome P450 19A1	P11511	SWISS
