# Supplementary material for: Anti-neoplastic characteristics and potential targets of calycosin against bisphenol A-related osteosarcoma: bioinformatics analysis
Source: Bioengineered. 2021 Jul 26;12(1):4278–88. doi: 10.1080/21655979.2021.1956401 (PMC8806932; doi:10.1080/21655979.2021.1956401)
Supplement: Supplemental Material [file KBIE_A_1956401_SM2049.zip › suppl/Supplemental Table S2.xlsx]

## Sheet: Sheet1
ONTOLOGY	ID	Description	GeneRatio	BgRatio	pvalue	p.adjust	qvalue	geneID	Count	Remark
BP	GO:0001503	ossification	3/9	398/18670	0.00073402	0.00609446	0.00221113	EGFR/MAPK14/PTGS2	3	Bone
BP	GO:0045780	positive regulation of bone resorption	1/9	18/18670	0.00864548	0.0279118	0.0101267	EGFR	1	Bone
BP	GO:0046852	positive regulation of bone remodeling	1/9	18/18670	0.00864548	0.0279118	0.0101267	EGFR	1	Bone
BP	GO:0050727	regulation of inflammatory response	5/9	485/18670	1.3397e-06	9.7173e-05	3.52553e-05	EGFR/ESR1/MAPK14/PTGS2/CYP19A1	5	Inflammatory
BP	GO:0150076	neuroinflammatory response	2/9	75/18670	0.000562861	0.00514616	0.00186708	EGFR/PTGS2	2	Inflammatory
BP	GO:0050729	positive regulation of inflammatory response	2/9	153/18670	0.00231295	0.0131067	0.00475524	EGFR/PTGS2	2	Inflammatory
BP	GO:0072610	interleukin-12 secretion	1/9	10/18670	0.00481128	0.0216309	0.00784789	MAPK14	1	Inflammatory
BP	GO:0002544	chronic inflammatory response	1/9	19/18670	0.00912383	0.02869	0.010409	CYP19A1	1	Inflammatory
BP	GO:0002675	positive regulation of acute inflammatory response	1/9	31/18670	0.0148481	0.0364665	0.0132304	PTGS2	1	Inflammatory
BP	GO:0032735	positive regulation of interleukin-12 production	1/9	35/18670	0.0167496	0.0395305	0.014342	MAPK14	1	Inflammatory
BP	GO:0150077	regulation of neuroinflammatory response	1/9	41/18670	0.0195958	0.0422354	0.0153234	PTGS2	1	Inflammatory
BP	GO:1900015	regulation of cytokine production involved in inflammatory response	1/9	46/18670	0.021962	0.0449993	0.0163262	MAPK14	1	Inflammatory
BP	GO:0002534	cytokine production involved in inflammatory response	1/9	49/18670	0.0233793	0.0460809	0.0167186	MAPK14	1	Inflammatory
BP	GO:0032655	regulation of interleukin-12 production	1/9	54/18670	0.0257374	0.0492998	0.0178864	MAPK14	1	Inflammatory
BP	GO:0010758	regulation of macrophage chemotaxis	2/9	26/18670	6.67336e-05	0.00161347	0.000585382	MAPK14/CYP19A1	2	Immunity
BP	GO:0048246	macrophage chemotaxis	2/9	38/18670	0.000143917	0.00240895	0.000873992	MAPK14/CYP19A1	2	Immunity
BP	GO:1905521	regulation of macrophage migration	2/9	39/18670	0.000151659	0.00242654	0.000880372	MAPK14/CYP19A1	2	Immunity
BP	GO:1905517	macrophage migration	2/9	53/18670	0.000281046	0.00347475	0.00126067	MAPK14/CYP19A1	2	Immunity
BP	GO:1905522	negative regulation of macrophage migration	1/9	12/18670	0.00577106	0.0231694	0.0084061	CYP19A1	1	Immunity
BP	GO:0010759	positive regulation of macrophage chemotaxis	1/9	15/18670	0.0072092	0.0254953	0.00924995	MAPK14	1	Immunity
BP	GO:0002739	regulation of cytokine secretion involved in immune response	1/9	16/18670	0.00768816	0.0263871	0.00957351	MAPK14	1	Immunity
BP	GO:0002374	cytokine secretion involved in immune response	1/9	20/18670	0.00960198	0.0289389	0.0104993	MAPK14	1	Immunity
BP	GO:1905523	positive regulation of macrophage migration	1/9	20/18670	0.00960198	0.0289389	0.0104993	MAPK14	1	Immunity
BP	GO:0002283	neutrophil activation involved in immune response	2/9	488/18670	0.0217326	0.0447823	0.0162474	HSP90AA1/MAPK14	2	Immunity
BP	GO:0002446	neutrophil mediated immunity	2/9	499/18670	0.0226617	0.0455628	0.0165306	HSP90AA1/MAPK14	2	Immunity
BP	GO:0002686	negative regulation of leukocyte migration	1/9	49/18670	0.0233793	0.0460809	0.0167186	CYP19A1	1	Immunity
BP	GO:0043124	negative regulation of I-kappaB kinase/NF-kappaB signaling	1/9	49/18670	0.0233793	0.0460809	0.0167186	ESR1	1	Immunity
BP	GO:0002720	positive regulation of cytokine production involved in immune response	1/9	54/18670	0.0257374	0.0492998	0.0178864	MAPK14	1	Immunity
BP	GO:0034612	response to tumor necrosis factor	3/9	312/18670	0.000360334	0.00400044	0.0014514	MAPK14/BRCA1/PTGS2	3	Cancer
BP	GO:0097327	response to antineoplastic agent	2/9	96/18670	0.000920071	0.00695165	0.00252212	EGFR/BRCA1	2	Cancer
BP	GO:1901796	regulation of signal transduction by p53 class mediator	2/9	180/18670	0.00318288	0.0168106	0.00609904	MAPK14/BRCA1	2	Cancer
BP	GO:0072331	signal transduction by p53 class mediator	2/9	267/18670	0.00686474	0.0249794	0.00906276	MAPK14/BRCA1	2	Cancer
BP	GO:0071356	cellular response to tumor necrosis factor	2/9	291/18670	0.00810793	0.0273403	0.00991934	MAPK14/BRCA1	2	Cancer
BP	GO:0048545	response to steroid hormone	6/9	385/18670	5.89733e-09	2.60791e-06	9.46175e-07	EGFR/ESR1/ESR2/AR/BRCA1/PTGS2	6	Hormone
BP	GO:0030520	intracellular estrogen receptor signaling pathway	4/9	58/18670	1.04413e-08	2.60791e-06	9.46175e-07	ESR1/ESR2/AR/BRCA1	4	Hormone
BP	GO:0071383	cellular response to steroid hormone stimulus	5/9	250/18670	4.98891e-08	7.75419e-06	2.8133e-06	EGFR/ESR1/ESR2/AR/BRCA1	5	Hormone
BP	GO:0030518	intracellular steroid hormone receptor signaling pathway	4/9	132/18670	2.92665e-07	3.18419e-05	1.15526e-05	ESR1/ESR2/AR/BRCA1	4	Hormone
BP	GO:0033146	regulation of intracellular estrogen receptor signaling pathway	3/9	39/18670	7.0177e-07	6.94114e-05	2.51831e-05	ESR1/AR/BRCA1	3	Hormone
BP	GO:0043401	steroid hormone mediated signaling pathway	4/9	184/18670	1.10699e-06	9.7173e-05	3.52553e-05	ESR1/ESR2/AR/BRCA1	4	Hormone
BP	GO:0009755	hormone-mediated signaling pathway	4/9	235/18670	2.93407e-06	0.000187781	6.81287e-05	ESR1/ESR2/AR/BRCA1	4	Hormone
