# Supplementary material for: Anti-neoplastic characteristics and potential targets of calycosin against bisphenol A-related osteosarcoma: bioinformatics analysis
Source: Bioengineered. 2021 Jul 26;12(1):4278–88. doi: 10.1080/21655979.2021.1956401 (PMC8806932; doi:10.1080/21655979.2021.1956401)
Supplement: Supplemental Material [file KBIE_A_1956401_SM2049.zip › suppl/Supplemental Table S3.xlsx]

## Sheet: Sheet1
ID	Description	GeneRatio	BgRatio	pvalue	p.adjust	qvalue	geneID	Count	Remark
hsa04657	IL-17 signaling pathway	3/9	94/8048	0.000123197	0.00236742	0.00168508	HSP90AA1/MAPK14/PTGS2	3	Immunity
hsa04659	Th17 cell differentiation	2/9	107/8048	0.0059318	0.032781	0.0233329	HSP90AA1/MAPK14	2	Immunity
hsa01522	Endocrine resistance	4/9	98/8048	2.48629e-06	0.00026106	0.000185817	EGFR/ESR1/MAPK14/ESR2	4	Hormone
hsa04915	Estrogen signaling pathway	4/9	138/8048	9.75683e-06	0.000438873	0.000312381	EGFR/ESR1/HSP90AA1/ESR2	4	Hormone
hsa04917	Prolactin signaling pathway	3/9	70/8048	5.0994e-05	0.00133859	0.000952784	ESR1/MAPK14/ESR2	3	Hormone
hsa04913	Ovarian steroidogenesis	2/9	51/8048	0.00137774	0.0180829	0.012871	PTGS2/CYP19A1	2	Hormone
hsa04914	Progesterone-mediated oocyte maturation	2/9	99/8048	0.00509774	0.032781	0.0233329	HSP90AA1/MAPK14	2	Hormone
hsa05224	Breast cancer	4/9	147/8048	1.25392e-05	0.000438873	0.000312381	EGFR/ESR1/ESR2/BRCA1	4	Cancer
hsa05215	Prostate cancer	3/9	97/8048	0.000135281	0.00236742	0.00168508	EGFR/HSP90AA1/AR	3	Cancer
hsa05205	Proteoglycans in cancer	3/9	205/8048	0.00122143	0.0180829	0.012871	EGFR/ESR1/MAPK14	3	Cancer
hsa05206	MicroRNAs in cancer	3/9	310/8048	0.00399893	0.0310438	0.0220963	EGFR/BRCA1/PTGS2	3	Cancer
hsa05235	PD-L1 expression and PD-1 checkpoint pathway in cancer	2/9	89/8048	0.00413917	0.0310438	0.0220963	EGFR/MAPK14	2	Cancer
hsa04370	VEGF signaling pathway	2/9	59/8048	0.00184031	0.0193232	0.0137539	MAPK14/PTGS2	2	Signaling
hsa04912	GnRH signaling pathway	2/9	93/8048	0.0045113	0.0315791	0.0224774	EGFR/MAPK14	2	Signaling
hsa04625	C-type lectin receptor signaling pathway	2/9	104/8048	0.0056121	0.032781	0.0233329	MAPK14/PTGS2	2	Signaling
hsa04151	PI3K-Akt signaling pathway	3/9	354/8048	0.00581414	0.032781	0.0233329	EGFR/HSP90AA1/BRCA1	3	Signaling
hsa04668	TNF signaling pathway	2/9	112/8048	0.00648299	0.0340357	0.0242259	MAPK14/PTGS2	2	Signaling
hsa04926	Relaxin signaling pathway	2/9	129/8048	0.00852592	0.040097	0.0285403	EGFR/MAPK14	2	Signaling
hsa04068	FoxO signaling pathway	2/9	131/8048	0.00878316	0.040097	0.0285403	EGFR/MAPK14	2	Signaling
hsa04921	Oxytocin signaling pathway	2/9	154/8048	0.0119905	0.0484232	0.0344667	EGFR/PTGS2	2	Signaling
